# Supplementary material for: EVA Films Loaded with Layered Double Hydroxide (LDH) Modified with Methacrylic Anion: Effect of the Nanohybrid Filler on the Photodegradation Phenomena
Source: Polymers (Basel). 2021 Jul 30;13(15):2525. doi: 10.3390/polym13152525 (PMC8348014; doi:10.3390/polym13152525)
Supplement: Supplementary file 1 [file polymers-13-02525-s001.zip]

Archive with 1 entries (1 files):
- polymers-1308126-supplementary.pdf
